# Supplementary material for: A 3D-printed passive exoskeleton for upper limb assistance in children with motor disorders: proof of concept through an electromyography-based assessment
Source: PeerJ. 2023 Mar 29;11:e15095. doi: 10.7717/peerj.15095 (PMC10066689; doi:10.7717/peerj.15095)
Supplement: Supplemental Information 1 — The value of the Mean Activity Distribution (MAD) metric for each subject for each configuration: transparent mode vs. assistive mode. These values were used for statistical analysis to compare these two modes of operation. [file peerj-11-15095-s001.xlsx]

## Sheet: MAD_PeerJ_CristinaSanchez_2022
	BICEPS		TRICEPS
Subject ID:	Test 1 MAD (%)	Test 2 MAD (%)	Test 1 MAD (%)	Test 2 MAD (%)
1	81.59	46.76	18.41	53.24
2	67.94	51.47	32.06	48.53
3	87.22	62.01	12.78	37.99
4	68.57	38.31	31.43	61.69
5	77.68	59.57	22.32	40.43
6	79.96	50.72	20.04	49.28
7	66.02	42.42	33.98	57.58
8	84.16	46.42	15.84	53.58
9	79.42	49.93	20.58	50.07
10	72.3	55.44	27.7	44.56
11	78.12	49.94	21.88	50.06
Mean:	76.63	50.27	23.37	49.73
SD:	6.98	6.96	6.98	6.96
Legend:
Test 1:	Transparent mode
Test 2:	Assistive mode
